# Supplementary material for: Neuroprotective Effects of Neuropeptide Y on Human Neuroblastoma SH-SY5Y Cells in Glutamate Excitotoxicity and ER Stress Conditions
Source: Cells. 2022 Nov 18;11(22):3665. doi: 10.3390/cells11223665 (PMC9688085; doi:10.3390/cells11223665)
Supplement: Supplementary file 1 [file cells-11-03665-s001.zip]

Archive with 1 entries (1 files):
- cells-2009175-supplementary.pdf
